# Supplementary material for: Postharvest Quality Improvement of Bell Pepper (Capsicum annuum L. cv Nagano) with Forced-Air Precooling and Modified Atmosphere Packaging
Source: Foods. 2023 Oct 30;12(21):3961. doi: 10.3390/foods12213961 (PMC10650560; doi:10.3390/foods12213961)
Supplement: Supplementary file 1 [file foods-12-03961-s001.zip]

Archive with 1 entries (1 files):
- foods-2682644-supplementary.pdf
